# Supplementary material for: Sudden death due to paralysis and synaptic and behavioral deficits when Hip14/Zdhhc17 is deleted in adult mice
Source: BMC Biol. 2016 Dec 7;14:108. doi: 10.1186/s12915-016-0333-7 (PMC5142322; doi:10.1186/s12915-016-0333-7)
Supplement: Additional file 3: — One-way and two-way ANOVA values and replicates. (XLSX 40 kb) [file 12915_2016_333_MOESM3_ESM.xlsx]

## Sheet: Sheet1
Additional file 3. One-way and Two-way ANOVA Values and replicates.
				Numbers
Figure		ANOVA Values	p Values	WT VEH	iHip14F/F	iHip14Δ/Δ
Fig.1E	Hip14 mRNA expression	--	--	--	3	3
Fig.1F	HIP14 protein expression	--	--	--	Striatum: 8	10
					Hippocampus: 8	10
					Cerebellum: 8	10
					Cortex: 8	10
					Brain: 2	4
Fig.2A	Female body weight	F(2,55)=12.22	p<0.0001	16	24	18
Fig.2B	Male body weight	F(2,59)=20.07	p<0.0001	23	21	18
Fig.2C	Distance travelled	F(2,45)=9.112	p=0.0005	13	17	18
Fig.2D	Ambulatory time	F(2,45)=13.50	p=<0.0001	13	17	18
Fig.3A	Rotarod training - Falls	Genotype: F(2)=5.46	p=0.0053	14	16	15
		Training day: F(2)=21.26	p<0.0001
		Interaction: F(4)=0.2534	p=0.9071
	Rotarod training and test - Latency	Genotype: F(2)=7.32	p=0.0009
		Training day: F(3)=299.4	p<0.0001
		Interaction: F(6)=0.9541	p=0.4581
Fig.3B	Climbing events	F(2,45)=8.130	p=0.001	13	17	18
Fig.3C	Rearing events	F(2,45)=0.43	p=0.65	13	17	18
Fig.3D	PPI	Genotype: F(2)=24.77	p<0.0001	17	18	15
		Pre-pulse: F(3)=67.70	p<0.0001
Fig.4A	Forced swim	F(2,48)=3.889	p=0.0272	17	19	15
Fig.4B	Open Field - distance	F(2,47)=2.607	p=0.0844	25	25	24
Fig.4C	Open Field - centre time	F(2,47)=12.68	p<0.0001	25	25	24
Fig.4D	EPM - open arm time	F(2,86)=22.23	p<0.0001	17	18	14
Fig.4E	EPM - distance	F(2,86)=7.911	p=0.0007	17	18	14
Fig.4F	EPM - head dips	F(2,84)=10.09	p=0.0001	17	18	14
Fig.4G	L-D box exploration	F(2,39)=0.56	p=0.58	16	13	14
Fig.4H	Sucrose preference	F(2,42)=5.68	p=0.0066	16	15	14
Fig.4I	Total fluid intake	F(2,42)=1.37	p=0.27	16	15	14
Fig.5A	Brain weight	F(2,44)=9.38	p=0.0004	16	18	13
Fig.5B	Forebrain weight	F(2,44)=10.46	p=0.0002	16	18	13
Fig.5C	Cerebellum weight	F(4,64)=10.13	p<0.0001	16	18	13
Fig.5D	Striatal volume	F(2,59)=0.86	p=0.43	16	18	13
Fig.5E	Cortical volume	F(2,44)=12.55	p<0.0001	16	18	13
Fig.5F	CC volume	F(2,44)=13.56	p<0.0001	16	18	13
Fig.5I	Cortical GFAP	F(2,21)=34.92	p<0.0001	8	9	7
Fig.5J	Cortical IBA1	F(2,21)=14.53	p=0.0001	8	9	7
Fig.6B	Resting membrane potential	F(2,66)=0.39	p=0.68	23	21	25
Fig.6C	Rheobase	F(2,65)=1.216	p=0.30	22	21	25
Fig.6D	Membrane capacitance	F(2,107)=2.41	p=0.094	36	31	43
Fig.6F	sEPSC	Frequency: F(2,60)=13.50	p<0.0001	19	21	23
		Amplitude: F(2,60)= 12.79	p<0.0001
Fig.6H	Paired pulse ratio	Genotype: F(2)=12.94	p=0.0001	10	10	8
		Pulse interval: F(2)=20.51	p<0.0001
		Interaction: F(4)=4.276	p=0.0047
Fig.7A	Survival	--	--	29	33	32
Fig.7B	HIP14 levels	--	--	3	2	1
*In all cases N's refer to the number of individual mice used except in Fig.6 where N's refer to the number of cels analyzed from 4 individual mice per genotype.
