# Supplementary material for: Sudden death due to paralysis and synaptic and behavioral deficits when Hip14/Zdhhc17 is deleted in adult mice
Source: BMC Biol. 2016 Dec 7;14:108. doi: 10.1186/s12915-016-0333-7 (PMC5142322; doi:10.1186/s12915-016-0333-7)
Supplement: Additional file 4 — Individual data values for experiments where N < 6. (XLSX 44 kb) [file 12915_2016_333_MOESM4_ESM.xlsx]

## Sheet: Sheet1
Additional file 4. Individual data values for experiments where N<6.
Figure		WT VEH	iHip14F/F	iHip14Δ/Δ
Fig.1E - St	Hip14 mRNA expression	--	1.01679	0.0246798
		--	1.1825	0.14874
		--	0.800706	0.0702319
Fig.1E - Hip	Hip14 mRNA expression	--	1.38316	0.0668826
		--	1.06357	0.0770674
		--	0.553276	0.0367844
Fig.1E - Ctx	Hip14 mRNA expression	--	0.922183	0.0281978
		--	1.58706	0.155416
		--	0.490757	0.0939384
Fig.1E - Cb	Hip14 mRNA expression	--	0.89145	0.0358968
		--	1.60553	0.043203
		--	0.503016	0.0296177
Fig.1E - Sp	Hip14 mRNA expression	--	1.01781	0.0246947
		--	0.977971	0.0708499
		--	1.00422	0.0334826
Fig.1E - Li	Hip14 mRNA expression	--	1.25429	0.17367
		--	0.733581	0.0680685
		--	1.01212	0.0629008
Fig.1E - Ki	Hip14 mRNA expression	--	1.2181	0.0881138
		--	0.922784	0.0131263
		--	0.85911	0.0194058
Fig.1E - Ht	Hip14 mRNA expression	--	1.14829	0.0328888
		--	1.38849	0.0393705
		--	0.46322	0.0394883
Fig.1F - Brain	HIP14 protein expression	--	0.928578	0.0302192
		--	0.772467	0
		--	--	0.0217476
		--	--	0.0463943
Fig.7B	HIP14 levels	0.966619	1.10844	0.036176
		0.920115	1.2833	--
		1.11327	--	--
